# Supplementary material for: A physiological model for interpretation of arterial spin labeling reactive hyperemia of calf muscles
Source: PLoS One. 2017 Aug 24;12(8):e0183259. doi: 10.1371/journal.pone.0183259 (PMC5570335; doi:10.1371/journal.pone.0183259)
Supplement: S1 Model File — This zip-file contains functions and perfusion data in MATLAB’s format. (ZIP) [file pone.0183259.s001.zip]

Archive with 33 entries (27 files):
- /RHmodel_submit/
- /RHmodel_submit/fig3/
- /RHmodel_submit/fig4/
- /RHmodel_submit/fig5/
- /RHmodel_submit/fig7/
- /RHmodel_submit/HowToUse.rtf
- /RHmodel_submit/RHmodel_core/
- /RHmodel_submit/fig3/healthy_fit_result.mat
- /RHmodel_submit/fig3/sim_ischemia.m
- /RHmodel_submit/fig4/healthy_fit_result.mat
- /RHmodel_submit/fig4/sim_rh.m
- /RHmodel_submit/fig5/description.rtf
- /RHmodel_submit/fig5/example_fit.m
- /RHmodel_submit/fig5/fitall.m
- /RHmodel_submit/fig5/fitresult.mat
- /RHmodel_submit/fig5/healthy_data.mat
- /RHmodel_submit/fig5/matrix.m
- /RHmodel_submit/fig5/readnormal.m
- /RHmodel_submit/fig5/rhfit_normal.m
- /RHmodel_submit/fig7/Description.rtf
- /RHmodel_submit/fig7/fitall.m
- /RHmodel_submit/fig7/fitresult.mat
- /RHmodel_submit/fig7/fitresult_final.mat
- /RHmodel_submit/fig7/gof.m
- /RHmodel_submit/fig7/patient_data.mat
- /RHmodel_submit/fig7/rhfit.m
- /RHmodel_submit/fig7/showfit.m
- /RHmodel_submit/RHmodel_core/compexchange.m
- /RHmodel_submit/RHmodel_core/individual_pars.m
- /RHmodel_submit/RHmodel_core/ischemia.m
- /RHmodel_submit/RHmodel_core/ReactHyper.m
- /RHmodel_submit/RHmodel_core/shift_pars.m
- /RHmodel_submit/RHmodel_core/standard_pars.m
