# Supplementary material for: A physiological model for interpretation of arterial spin labeling reactive hyperemia of calf muscles
Source: PLoS One. 2017 Aug 24;12(8):e0183259. doi: 10.1371/journal.pone.0183259 (PMC5570335; doi:10.1371/journal.pone.0183259)
Supplement: S1 Dataset — (XLSX) [file pone.0183259.s002.xlsx]

## Sheet: Sheet1
	fr	gATP	gado	τATP	τado	τp
Subject 1	5.36207	13.0274	1.48757	11.019	59.9353	2.5528
Subject 2	4.93765	15.1265	6.80167	17.4814	52.925	4.66814
Subject 3	5.80279	16.0721	3.3494	17.999	40.8213	5.54531
Subject 4	3.97379	18.3367	7.09871	13.4893	32.8062	5.35001
Subject 5	6.31892	17.8089	2.61384	17.9858	49.4772	3.29253
Subject 6	4.05962	13.2272	6.09303	15.9024	30.5844	4.94428
Subject 7	4.19298	16.012	1.81793	17.1158	35.8454	3.37663

## Sheet: Sheet2
	Ischemic duration
	1-min	2-min	3-min	5-min
Subject 1		1.04461	2.54793	1.59382
Subject 2	1.71349	2.21404	0.332142	1.5453
Subject 3	3.37597	1.83932	0.854749	1.46321
Subject 4	2.41108	3.0429	0.997847	6.01267
Subject 5	1.29457	1.00247	5.94001	3.6736
Subject 6		0.938508	3.12223	1.91025
Subject 7	4.20696	0.942855	1.95025	6.72825
