# Supplementary material for: A physiological model for interpretation of arterial spin labeling reactive hyperemia of calf muscles
Source: PLoS One. 2017 Aug 24;12(8):e0183259. doi: 10.1371/journal.pone.0183259 (PMC5570335; doi:10.1371/journal.pone.0183259)
Supplement: S2 Dataset — (XLSX) [file pone.0183259.s003.xlsx]

## Sheet: Sheet1
Peak (mL/100g/min)		Time-to-peak (s)		fr (mL/100g/min)		Rp		τp (s)		gATP		τATP (s)		gATP
Normal	PAD	Normal	PAD	Normal	PAD	Normal	PAD	Normal	PAD	Normal	PAD	Normal	PAD
48.5398	27.4	6.6285	4.47	5.3976	2.91028	1	2.75251	2.65948	1.60785	12.4133	9.7851	10.1361	12.4161
37.7469	23.99	9.95837	17.79	4.95795	4.48522	1.01	3.84432	4.1201	23.0421	12.5136	7.77616	17.2631	12.688
48.8128	17.05	6.6285	8.13	5.59463	2.85	1.02	1.66559	3.05388	4.523	14.6742	3.58108	17.9626	12
34.8505	21.75	7.6285	21.12	3.88586	2.9066	0.99	4.10486	4.16084	1.53038	14.9936	11.7965	15.0854	13.8926
52.3756	28.16	7.95837	21.12	6.32476	4.26596	1	3.29165	4.51678	17.8626	11.3969	9.0994	17.5016	18.7687
49.5429	39.42	11.2882	13.13	4.07842	6.22296	1	1.35245	4.52366	8.67326	13.9347	8.701	13.8951	22.1409
40.7755	31.6	7.95837	11.46	4.3033	6.23874	1	2.29237	3.24537	18.3355	12.9641	6.79608	15.6861	13.3768
	28.08		7.8		3.64918		2.69518		4.14573		7.52425		19.253
	24.6		7.8		4.98411		4.73688		4.12166		10.9946		31.5388
